# Supplementary material for: Virome of post-weaned diarrhoeic pigs and healthy cohorts in England
Source: Virol J. 2026 Apr 4;23:124. doi: 10.1186/s12985-026-03152-y (PMC13192153; doi:10.1186/s12985-026-03152-y)
Supplement: Supplementary file 1 — Supplementary Material 1. [file 12985_2026_3152_MOESM1_ESM.xlsx]

## Sheet: Sheet1
	Supplementary table 2: Percentage of sequence reads for each of the viruses detected in the PWD and AMH cohorts. The viruses (viruses genetic materials) identified in each sample using NGS also included in the table.
					Viruses
	Submission ID	Sample ID	Clinical status	Total sequence reads	Astro	Sapelo	PEV	Sapo	Kobu	Tescho	Anello	Picobirna	Smaco	Posa	PPV	Rota	Toro	Adeno
	0082	9572	PWD	30750260	2.5936	0	1.62207	0.127592	0.0286697	0.00474142	1e-05	0.000117072	0.00435769	0.000526825	0.0586206	2.2764e-05	0	0
		9573		34910812	0.084	0.0109966	0.414946	0.0231361	0.00851026	0	0	2.86444e-06	9.16621e-05	5.156e-05	4.01022e-05	0.000401022	0	0
		9574	AMH	32488088	2.76	0.900622	0.21097	0.357359	0.396111	0.000400147	0	0.00638388	0.0163106	0.000203151	8.92635e-05	4.00147e-05	0	0
		9575		28995408	0.0366265	0.759758	0.0262973	0.470064	0.00964636	0.0545466	0	0.000603544	0.0147541	3.7937e-05	8.96694e-05	0	0	0
	0054	2307	PWD	33054428	1.5148	0	0.245731	0.00166695	0.0297146	1.81519e-05	0	1.51266e-05	0.000196645	0.000105886	5.44556e-05	1.81519e-05	0	0
		2308		38473866	0.176008	0	0.107756	0.0189245	0.00411968	0.000441858	0	0.000129958	0.00146853	0.000860324	0.000907109	0.00523732	0	0
		2309	AMH	13328398	0.713672	0	0.0244365	0.00543951	0.00645989	0.000420156	0	2.25083e-05	0.00129048	0	0.000195072	2.25083e-05	0	0
		2310		11646194	0.338334	0	0.0339682	0.201362	0.0181519	6.8692e-05	0	9.44515e-05	0.00887844	0.000197489	0.00110766	2.57595e-05	0	0
	0083	9583	PWD	47608684	0.00652822	2.35503	4.29922	0.00464831	0.0239998	0.00142621	0	5.0411e-05	1.68037e-05	0.295736	0.000239452	0.000489407	0.00209416	0
		9584		18215648	0.242769	0.0286951	0.423504	0.000823468	0.0103592	0.000115285	0	0.000181163	0.00244844	0.0171226	0.00050506	0	0.00143832	0
		9585	AMH	42807926	4.45828	1.21082	0.31632	0.0111638	0.00860588	0.0214002	0	6.30724e-05	0.000114465	7.00805e-06	0.07664	0	0	1.40161e-05
		9586		32377500	1.10761	0.684395	0.0674481	0.00121072	0.0163663	0.00060227	0	0.00863563	0.115117	0.000305768	0.204559	4.32399e-05	0	0
	0086	9641	PWD	31234368	29.7442	0.00128064	0.130023	0.240949	0.0099986	0.000515458	0	4.16208e-05	0.00435738	0.000643522	3.52176e-05	4.16208e-05	0	0.00858029
		9642		29868572	5.94446	0.00727186	0.319125	1.30169	0.00374641	0.0284647	0	0.00018414	0.00269514	0.000924048	0.00531997	0	0	0.00043524
		9643	AMH	41335398	0.213282	0.543125	0.0238536	0.162125	0.0462848	0.0365498	0	0.000130639	0.0020757	0.000374981	0.000108866	6.53193e-05	0	2.41923e-06
		9644		39528538	0.0209823	0	0.00258547	0.631916	0.0126086	0	0	2.7828e-05	0.000440188	0	0.000736177	0	0	0
	0117	0244	PWD	23121762	1.28991	3.39513	0.0584125	0.299203	0.00137533	0.00855904	0	0.0017343	0.0184848	0.000592515	0.0016132	0	0	0
		0245		36327144	2.12226	0.0126544	0.164497	0.013472	0.0506921	0.000602855	0	0.000539541	0.00485587	3.57859e-05	0.000195446	3.57859e-05	0	0
		0246	AMH	29824880	3.64087	0.0192054	0.233205	0.00869744	0.00128416	0.0012104	0	0.0011534	0.0416028	0.0496733	0.00304109	1.34116e-05	6.70581e-06	0
		0247		41595320	0.951547	0	0.23607	0.00270463	0.0043803	0.0107777	1e-05	0.000439953	0.0114484	0.000601029	0.000439953	1.20206e-05	6.49111e-05	0
	0099	9734	PWD	28827842	1.94763	0.0939196	0.169714	0.214674	0.00103372	0.000142224	0	0.000412795	0.0150792	0.000138755	0.0176149	0	0	0.000790902
		9735		20585384	4.52118	0.0696902	0.0159385	0.0195964	0.00301185	1.94313e-05	0	0.00291469	5.82938e-05	0.000252606	0.000519786	9.71563e-06	0	0.00138448
		9736	AMH		NGS failed	-	-	-	-	-	-	-	-	-	-	-	-	-
		9737		27041978	9.68638	0.00670809	0.664593	0.0195696	0.000754383	0.00383848	0	0.00427484	0.0133977	0.000340212	0.203687	0.00604246	0	3.69795e-05
	0055	5054	PWD	19332802	0.00559153	0.00538463	0.000289663	0.00173798	0.0162367	4.13804e-05	0	0.000212075	8.79335e-05	0.000429322	0.044096	0	0	0.000532773
		5055		46407252	31.4184	0.326966	0.0961746	0.0133535	0.495319	0.0570816	0	1.2929e-05	0.00490656	2.80129e-05	0.000228413	0.00530305	0	6.46451e-06
		5056	AMH	36607162	0.000338732	0	3.55122e-05	0.0047641	0.00952273	0.00332449	0	2.73171e-06	4.91707e-05	5.46341e-06	0	0	0	0
		5057		45489238	0.0059003	0	0.499316	0	0.323294	0.000101123	0	0.00188836	0.00413285	5.93547e-05	2.41815e-05	0.000208841	0	0
	0061	3044	PWD	13971460	0.00462371	0.000357872	0.000515336	0.000565438	0.000107362	2.86298e-05	0	0	0.000594068	1.43149e-05	0.121397	2.86298e-05	0	0.000143149
		3045		24779794	0.0163197	0.000782896	0.00135998	0.000686043	8.47465e-05	0.000318808	2e-05	2.01777e-05	0.00171914	1.61422e-05	0.0445887	2.82488e-05	0	0.000609367
		3046	AMH	19385792	0.0065254	0.00177965	0.00524095	0.0840874	0.023316	0.0359954	0	6.70594e-05	0.00152173	0	0.000139277	0.0108688	0	0
		3047		16125246	0.00112866	0	0.0461946	0.000372087	0.0155036	0.00666036	0	1.24029e-05	0.000924017	0.000700765	7.44175e-05	0	0	0
	0071	3338	PWD	15461696	0.377779	0.526023	0.00296216	0.0020761	0.000226366	0.00217958	0	0.00331788	0.00214724	1.29352e-05	0.0121332	1.29352e-05	0	0
		3339		65170980	0.327416	0.0290728	0.0699882	0.885172	0.0647205	0	0	8.89967e-05	0.000529377	2.91541e-05	0.000224026	2.60852e-05	0	0
		3340	AMH	70549424	0.162384	0.00401704	0.0632677	0.00859539	0.0292674	0.000819284	0	0.000571231	0.00213184	0.000324595	0.000208365	1.13396e-05	0.000189938	0
		3341		78678762	0.256045	0.0128383	0.207751	0.0123629	0.00100027	0	1e-05	0.000287244	0.000335542	2.66908e-05	0.000335542	0	2.54198e-06	0
