# Supplementary material for: Virome of post-weaned diarrhoeic pigs and healthy cohorts in England
Source: Virol J. 2026 Apr 4;23:124. doi: 10.1186/s12985-026-03152-y (PMC13192153; doi:10.1186/s12985-026-03152-y)
Supplement: Supplementary file 2 — Supplementary Material 2. [file 12985_2026_3152_MOESM2_ESM.xlsx]

## Sheet: Sheet1
	Supplementary Table1: Total sequence reads for each sample and for each of the viruses detected in PWD and AMH cohorts.
					Viruses detected in PWD and AMH cohors
	Submission ID	Sample ID	Clinical status	Total sequence reads	Astro	Sapelo	Entero	Sapo	Kobu	Tescho	Anello	Picobirna	Smaco	Posa	Parvo	Rota	Toro	Adeno
	0082	9572	PWD	30750260	797538	0	498792	39235	8816	1458	4	36	1340	162	18026	7	0	0
		9573	PWD	34910812	29393	3839	144861	8077	2971	0	0	1	32	18	14	140	0	0
		9574	AMH	32488088	897711	292595	68540	116099	128689	130	0	2074	5299	66	29	13	0	0
		9575	AMH	28995408	10620	220295	7625	136297	2797	15816	0	175	4278	11	26	0	0	0
	0054	2307	PWD	33054428	500708	0	81225	551	9822	6	0	5	65	35	18	6	0	0
		2308	PWD	38473866	67717	0	41458	7281	1585	170	0	50	565	331	349	2015	0	0
		2309	AMH	13328398	95121	0	3257	725	861	56	0	3	172	0	26	3	0	0
		2310	AMH	11646194	39403	0	3956	23451	2114	8	0	11	1034	23	129	3	0	0
	0083	9583	PWD	47608684	3108	1121200	2046804	2213	11426	679	0	24	8	140796	114	233	997	0
		9584	PWD	18215648	44222	5227	77144	150	1887	21	0	33	446	3119	92	0	262	0
		9585	AMH	42807926	1908497	518325	135410	4779	3684	9161	0	27	49	3	32808	0	0	6
		9586	AMH	32377500	358615	221590	21838	392	5299	195	0	2796	37272	99	66231	14	0	0
	0086	9641	PWD	31234368	9290420	400	40612	75259	3123	161	0	13	1361	201	11	13	0	2680
		9642	PWD	29868572	1775525	2172	95318	388796	1119	8502	0	55	805	276	1589	0	0	130
		9643	AMH	41335398	88161	224503	9860	67015	19132	15108	0	54	858	155	45	27	0	1
		9644	AMH	39528538	8294	0	1022	249787	4984	0	0	11	174	0	291	0	0	0
	0117	0244	PWD	23121762	298251	10126	13506	69181	318	1979	0	401	4274	137	373	0	0	0
		0245	PWD	36327144	770956	4597	59757	4894	18415	219	0	196	1764	13	71	13	0	0
		0246	AMH	29824880	1085886	5728	69553	2594	383	361	0	344	12408	14815	907	4	2	0
		0247	AMH	41595320	395799	0	98194	1125	1822	4483	4	183	4762	250	183	5	27	0
	0099	9734	PWD	28827842	561461	27075	48925	61886	298	41	0	119	4347	40	5078	0	0	228
		9735	PWD	20585384	930702	14346	3281	4034	620	4	0	600	12	52	107	2	0	285
		9736	AMH	NGS failed	-	-	-	-	-	-	-	-	-	-	-	-	-	-
		9737	AMH	27041978	2619389	1814	179719	5292	204	1038	0	1156	3623	92	55081	1634	0	10
	0055	5054	PWD	19332802	1081	1041	56	336	3139	8	0	41	17	83	8525	0	0	103
		5055	PWD	46407252	14580420	151736	44632	6197	229864	26490	0	6	2277	13	106	2461	0	3
		5056	AMH	36607162	124	0	13	1744	3486	1217	0	1	18	2	0	0	0	0
		5057	AMH	45489238	2684	0	227135	0	147064	46	0	859	1880	27	11	95	0	0
	0061	3044	PWD	13971460	646	50	72	79	15	4	0	0	83	2	16961	4	0	20
		3045	PWD	24779794	4044	194	337	170	21	79	6	5	426	4	11049	7	0	151
		3046	AMH	19385792	1265	345	1016	16301	4520	6978	0	13	295	0	27	2107	0	0
		3047	AMH	16125246	182	0	7449	60	2500	1074	0	2	149	113	12	0	0	0
	0071	3338	PWD	15461696	58411	81332	458	321	35	337	0	513	332	2	1876	2	0	0
		3339	PWD	65170980	213380	18947	45612	576875	42179	0	0	58	345	19	146	17	0	0
		3340	AMH	70549424	114561	2834	44635	6064	20648	578	0	403	1504	229	147	8	134	0
		3341	AMH	78678762	201453	10101	163456	9727	787	0	4	226	264	21	264	0	2	0
			Average	3.33117e+07	1.07874e+06	84011.8	122444	53913.9	19560.8	2754.49	0.514286	299.829	2643.94	4605.97	6306.34	252.371	40.6857	103.343
